# Supplementary material for: Alternative High-Quality Hemolymph Extraction from Adult Tenebrio molitor: A Tool for Biotechnological and Immunological Research
Source: Insects. 2026 May 14;17(5):499. doi: 10.3390/insects17050499 (PMC13207683; doi:10.3390/insects17050499)
Supplement: Supplementary file 1 [file insects-17-00499-s001.zip]

Archive with 2 entries (1 files):
- insects-4250668-supplementary/
- insects-4250668-supplementary/S1_Video.mp4
